# Supplementary material for: HaplotagLR: An efficient and configurable utility for haplotagging long reads
Source: PLoS One. 2024 Mar 13;19(3):e0298688. doi: 10.1371/journal.pone.0298688 (PMC10936807; doi:10.1371/journal.pone.0298688)
Supplement: S1 File — (XLSX) [file pone.0298688.s001.xlsx]

## Sheet: Data Locations
Description	Location
Original GIAB VCF	https://ftp-trace.ncbi.nlm.nih.gov/giab/ftp/release/NA12878_HG001/latest/GRCh38/SupplementaryFiles/HG001_GRCh38_1_22_v4.2.1_benchmark_hifiasm_v11_phasetransfer.vcf.gz
Rescued GIAB VCF and Scripts	https://zenodo.org/records/10257128
Sinulated reads (BAM) and modified LRphase software for data simulation.	https://zenodo.org/record/7823582
Oxford-Nanopore sequencing reads for biological sequencing data performance evaluation.	https://www.ncbi.nlm.nih.gov/sra/?term=SRR13615770
